# Supplementary material for: DSIR: Assessing the Design of Highly Potent siRNA by Testing a Set of Cancer-Relevant Target Genes
Source: PLoS One. 2012 Oct 30;7(10):e48057. doi: 10.1371/journal.pone.0048057 (PMC3484153; doi:10.1371/journal.pone.0048057)
Supplement: Table S1 — Total set of 128 siRNA sequences. Position in full-length transcript are given in bp relative to the 5′ extremity. SS sequence means sense strand siRNA sequence, in 5′ to 3′ orientation. AS sequence means antisense strand siRNA sequence (guide strand), in 5′ to 3′ orientation. DSIR corresponds to the efficacy score computed by the 21-nt linear model. (XLS) [file pone.0048057.s003.xls]

## Sheet: siRNA_dataset_analysis_101008
Table S1: siRNAs sequences targeted to endogenous cancer-related genes and used in experiments;
SS sequence refer to the sens strand siRNA sequence while AS sequence corresponds to the antisense
strand sequence (the guide strand of siRNA).
siRNA_id	Target	Position (in full-length)	SS Sequence	AS Sequence	DSIR score
si_001	HIF1A	2013	CGAUCAGUUGUCACCAUUAGA	UAAUGGUGACAACUGAUCGAA	101.1
si_002	HIF1A	2362	GCUUUGAGUCAAAGAACUACA	UAGUUCUUUGACUCAAAGCGA	99.2
si_003	HIF1A	2506	GACGAUCAUGCAGCUACUACA	UAGUAGCUGCAUGAUCGUCUG	97.2
si_004	HIF1A	938	GCUUGGUGCUGAUUUGUGAAC	UCACAAAUCAGCACCAAGCAG	94.5
si_005	HIF1A	789	CAGAAUGAAGUGUACCCUAAC	UAGGGUACACUUCAUUCUGAG	94
si_006	HIF1A	1243	GCAACUGUCAUAUAUAACACC	UGUUAUAUAUGACAGUUGCUU	90.9
si_007	HIF1A	409	CAGUUGCCACUUCCACAUAAU	UAUGUGGAAGUGGCAACUGAU	87.3
si_008	HIF1A	1593	CUCACCCAACGAAAAAUUACA	UAAUUUUUCGUUGGGUGAGGG	86.9
si_009	HIF1A	1017	ACACAGCCUGGAUAUGAAAUU	UUUCAUAUCCAGGCUGUGUCG	85.2
si_010	HIF1A	1639	UUACCCACCGCUGAAACGCCA	GCGUUUCAGCGGUGGGUAAUG	37.6
si_021	CSNK2B	895	GGCUCUACGGUUUCAAGAUCC	AUCUUGAAACCGUAGAGCCUG	94.8
si_022	CSNK2B	80	GGUAGUUCGCUUUCUCUCAUU	UGAGAGAAAGCGAACUACCAA	91
si_023	CSNK2B	536	CAACCAGAGUGACCUGAUUGA	AAUCAGGUCACUCUGGUUGGG	89.4
si_024	CSNK2B	1096	GGGAAUAUGAAAUAAAGUAGA	UACUUUAUUUCAUAUUCCCAC	86.5
si_025	CSNK2B	899	CUACGGUUUCAAGAUCCAUCC	AUGGAUCUUGAAACCGUAGAG	85.9
si_026	CSNK2B	74	GGGAUUGGUAGUUCGCUUUCU	AAAGCGAACUACCAAUCCCAG	85.4
si_027	CSNK2B	417	GAAGACUACAUCCAGGACAAA	UGUCCUGGAUGUAGUCUUCAU	83.9
si_028	CSNK2B	1084	CGUUAUUGUGGUGGGAAUAUG	UAUUCCCACCACAAUAACGAC	83.4
si_029	CSNK2B	832	ACAUGCUCUUCAUGGUGCAUC	UGCACCAUGAAGAGCAUGUGA	81.8
si_030	CSNK2B	967	CAGUCAAGACGAUUCGCUGAU	CAGCGAAUCGUCUUGACUGGG	81.7
si_031	CSNK2A1	391	CCAGCUGGUUCGAAAAUUAGG	UAAUUUUCGAACCAGCUGGUA	99.4
si_032	CSNK2A1	780	GAAAGCUACGACUAAUAGACU	UCUAUUAGUCGUAGCUUUCUG	97.6
si_033	CSNK2A1	641	CAAUUGUACCAGACGUUAACA	UUAACGUCUGGUACAAUUGCU	96.8
si_034	CSNK2A1	415	AGGUAAAUACAGUGAAGUAUU	UACUUCACUGUAUUUACCUCG	91.9
si_035	CSNK2A1	881	CUUGUAGACUAUCAGAUGUAC	ACAUCUGAUAGUCUACAAGUA	88.3
si_036	CSNK2A1	1320	CCAAUAUGAUGUCAGGGAUUU	AUCCCUGACAUCAUAUUGGCG	85.7
si_037	CSNK2A1	1276	GGGUUCAUCUAGCAUGCCAGG	UGGCAUGCUAGAUGAACCCAU	85.6
si_038	CSNK2A1	578	AAAGACCCUGUGUCACGAACC	UUCGUGACACAGGGUCUUUUA	84.5
si_039	CSNK2A1	986	AAUUAUGAUCAGUUGGUGAGG	UCACCAACUGAUCAUAAUUGU	82.6
si_040	CSNK2A1	291	CAAGCAGGGCCAGAGUUUACA	UAAACUCUGGCCCUGCUUGGC	80.4
si_041	CSNK2A2	499	CAGAUUUUAAGCAACUCUACC	UAGAGUUGCUUAAAAUCUGUA	95.7
si_042	CSNK2A2	545	GUUUUAUAUGUAUGAACUACU	UAGUUCAUACAUAUAAAACCG	91.9
si_043	CSNK2A2	696	GCUCAGGAGUACAAUGUUCGU	GAACAUUGUACUCCUGAGCAG	84.9
si_044	CSNK2A2	409	GUGGUGGAACAAAUAUCAUUA	AUGAUAUUUGUUCCACCACGA	83.6
si_045	CSNK2A2	1330	ACGAACUAGACCAAGCGAAGG	UUCGCUUGGUCUAGUUCGUGC	83.6
si_046	CSNK2A2	1272	GCGUAUAGAGAGAUCACGUUC	ACGUGAUCUCUCUAUACGCGU	83.1
si_047	CSNK2A2	691	AUCCUGCUCAGGAGUACAAUG	UUGUACUCCUGAGCAGGAUGA	82
si_048	CSNK2A2	1259	CAAACGUCUUAACGCGUAUAG	AUACGCGUUAAGACGUUUGAU	81.5
si_049	CSNK2A2	233	CCCGAGCUGGGGUAAUCAAGA	UUGAUUACCCCAGCUCGGGAC	81.2
si_050	CSNK2A2	1464	CAGAAUGUUGUUGGUUACUGU	AGUAACCAACAACAUUCUGCA	80.3
si_051	ERCC1	866	CCGUGAAGUCAGUCAACAAAA	UUGUUGACUGACUUCACGGUG	101.3
si_052	ERCC1	515	GCGACGUAAUUCCCGACUAUG	UAGUCGGGAAUUACGUCGCCA	96.1
si_053	ERCC1	693	GGAGCUGGCUAAGAUGUGUAU	ACACAUCUUAGCCAGCUCCUU	89.4
si_054	ERCC1	324	CGCCGAAUAUGCCAUCUCACA	UGAGAUGGCAUAUUCGGCGUA	88.9
si_055	ERCC1	704	AGAUGUGUAUCCUGGCCGACU	UCGGCCAGGAUACACAUCUUA	88.8
si_056	ERCC1	800	CAGCGGACCUCCUGAUGGAGA	UCCAUCAGGAGGUCCGCUGGU	86.6
si_057	ERCC1	887	CGGACAGUCAGACCCUCCUGA	AGGAGGGUCUGACUGUCCGUU	83
si_058	ERCC1	467	GGGGCAAUCCCGUACUGAAGU	UUCAGUACGGGAUUGCCCCUC	82.8
si_059	ERCC1	938	CCGCAUCAAGAGAAGAUCUGG	AGAUCUUCUCUUGAUGCGGCG	82.1
si_061	ERCC2	292	GAAAGUUGCUCAACUUCUAUG	UAGAAGUUGAGCAACUUUCGA	103.4
si_062	ERCC2	293	AAAGUUGCUCAACUUCUAUGA	AUAGAAGUUGAGCAACUUUCG	82.4
si_063	ERCC2	200	GGCAUACCAGAGAGCAUAUCC	AUAUGCUCUCUGGUAUGCCAU	86.3
si_064	ERCC2	1352	GCUGGCCAUCAAACCCGUAUU	UACGGGUUUGAUGGCCAGCGA	80.2
si_065	ERCC2	1833	GGCAAAGUGUCCGAGGGAAUC	UUCCCUCGGACACUUUGCCCC	82.1
si_066	ERCC2	1968	CGUGAGAAUGACUUUCUUACC	UAAGAAAGUCAUUCUCACGAA	92.1
si_067	ERCC2	637	AUGUGGUGGUUUAUAGCUACC	UAGCUAUAAACCACCACAUUG	90.9
si_068	ERCC2	28	CCAUGAAGCUCAACGUGGACG	UCCACGUUGAGCUUCAUGGCG	86.8
si_069	ERCC2	22	CCGGCGCCAUGAAGCUCAACG	UUGAGCUUCAUGGCGCCGGCC	82.4
si_070	ERCC2	814	ACCUGGAGACCCUGCAGAAGA	UUCUGCAGGGUCUCCAGGUUG	88.1
si_071	ERCC2	370	ACUUGUGUAUUCACCCUGAGG	UCAGGGUGAAUACACAAGUUU	86.5
si_072	ERCC2	266	GAUUGAGAAGGUGAUUGAAGA	UUCAAUCACCUUCUCAAUCUC	88
si_073	ERCC2	1033	GGCUGCUGGAGUACGUGAAGU	UUCACGUACUCCAGCAGCCGC	85.2
si_074	ERCC2	816	CUGGAGACCCUGCAGAAGACG	UCUUCUGCAGGGUCUCCAGGU	83.2
si_075	ERCC2	1852	UCGACUUUGUGCACCACUACG	UAGUGGUGCACAAAGUCGAUU	89.5
si_076	BCL2L1	816	GCGUGGAAAGCGUAGACAAGG	UUGUCUACGCUUUCCACGCAC	91.9
si_077	BCL2L1	870	GGAUGGCCACUUACCUGAAUG	UUCAGGUAAGUGGCCAUCCAA	90.6
si_078	BCL2L1	738	AGGUAGUGAAUGAACUCUUCC	AAGAGUUCAUUCACUACCUGU	84.6
si_079	BCL2L1	821	GAAAGCGUAGACAAGGAGAUG	UCUCCUUGUCUACGCUUUCCA	84.3
si_080	BCL2L1	432	GCUGGAGUCAGUUUAGUGAUG	UCACUAAACUGACUCCAGCUG	93.4
si_081	BCL2L1	483	GGACUGAAUCGGAGAUGGAGA	UCCAUCUCCGAUUCAGUCCCU	88.3
si_082	BCL2L1	477	CAGAAGGGACUGAAUCGGAGA	UCCGAUUCAGUCCCUUCUGGG	81.5
si_083	BCL2L1	1213	UGCAGCUAGUUUUCUAGAAUU	UUCUAGAAAACUAGCUGCAAG	89.1
si_084	BCL2L1	2278	UUGUGAAGAUGAUAUACUAUU	UAGUAUAUCAUCUUCACAAGG	92.8
si_085	BCL2L1	419	CAGAAAGGAUACAGCUGGAGU	UCCAGCUGUAUCCUUUCUGGG	90.6
si_086	BCL2L1	168	CGACCUGUGAUACAAAAGAUC	UCUUUUGUAUCACAGGUCGGG	97.9
si_087	BCL2L1	294	CAGAGACGAGACUCAGUGAGU	UCACUGAGUCUCGUCUCUGGU	94
si_088	HDAC6	514	GAUGUUGGUUCACAGCCUAGA	UAGGCUGUGAACCAACAUCAG	100.5
si_089	HDAC6	174	GUGUCACUUCGAAGCGAAAUA	UUUCGCUUCGAAGUGACACUG	100.2
si_090	HDAC6	355	GGUGUUGGAUGAGCAGUUAAA	UAACUGCUCAUCCAACACCAA	99.9
si_091	HDAC6	3519	GGGUGUGUCUCUCUUGCUAUC	UAGCAAGAGAGACACACCCAA	98.5
si_092	HDAC6	585	GUGUCCUAGCAGACACCUACG	UAGGUGUCUGCUAGGACACGG	96
si_093	HDAC6	179	ACUUCGAAGCGAAAUAUUAAA	UAAUAUUUCGCUUCGAAGUGA	95.5
si_094	HDAC6	1536	GGCUGGUCUAUGACCAAAAUA	UUUUGGUCAUAGACCAGCCCU	94.4
si_095	HDAC6	3867	CCCAAGAGUGCUUAUUUAAGU	UUAAAUAAGCACUCUUGGGGA	94.3
si_096	HDAC6	1771	CCGUGAGAGUUCCAACUUUGA	AAAGUUGGAACUCUCACGGUG	90.6
si_097	HDAC6	18	GGGGCUGGUUGAAACGCUAGG	UAGCGUUUCAACCAGCCCCGC	87.5
si_098	HDAC6	4072	GCAUAUGUAAUAAAGUACAAG	UGUACUUUAUUACAUAUGCAA	92
si_099	HDAC6	2634	CUAAGUUGGUCACCAAGAAGG	UUCUUGGUGACCAACUUAGAA	95.6
si_100	HDAC6	2630	AGUUCUAAGUUGGUCACCAAG	UGGUGACCAACUUAGAACUGG	88.5
si_101	ERCC2	84	CCCGAGCAGUUCUCCUACAUG	UGUAGGAGAACUGCUCGGGGU	90.4
si_102	ERCC2	276	GUGAUUGAAGAGCUUCGAAAG	UUCGAAGCUCUUCAAUCACCU	85.6
si_103	ERCC2	493	GCCGAUUCUAUGAGGAAUUUG	AAUUCCUCAUAGAAUCGGCAG	85.9
si_104	ERCC2	601	CAUACUUCCUUGCUCGAUACU	UAUCGAGCAAGGAAGUAUGGG	93.9
si_105	ERCC2	728	CGACGAGGCCCACAACAUUGA	AAUGUUGUGGGCCUCGUCGAA	86.3
si_106	ERCC2	833	GACGGUGCUCAGGAUCAAAGA	UUUGAUCCUGAGCACCGUCUU	94.8
si_107	ERCC2	1283	CGAGCCCUUUGACGACAGAAC	UCUGUCGUCAAAGGGCUCGAU	88.2
si_108	ERCC2	1561	GGGAGGAUAUUGCUGUGAUCC	AUCACAGCAAUAUCCUCCCGG	90.6
si_109	ERCC2	1745	GGAUGGUGCCGAAACCAGUGU	ACUGGUUUCGGCACCAUCCUG	88.2
si_110	ERCC2	1912	CACAGAGCCGCAUUCUCAAGG	UUGAGAAUGCGGCUCUGUGUG	90.2
si_111	ERCC2	2120	CCAGGAGCACCUCACAGAUGC	AUCUGUGAGGUGCUCCUGGAU	85
si_112	ERCC2	2284	GGAUAGAGCAGAUUGCUCAGC	UGAGCAAUCUGCUCUAUCCUC	89.5
si_113	HDAC6	172	CAGUGUCACUUCGAAGCGAAA	UCGCUUCGAAGUGACACUGGA	91.9
si_114	HDAC6	356	GUGUUGGAUGAGCAGUUAAAU	UUAACUGCUCAUCCAACACCA	95.4
si_115	HDAC6	592	AGCAGACACCUACGACUCAGU	UGAGUCGUAGGUGUCUGCUAG	91
si_116	HDAC6	609	CAGUUUAUCUGCAUCCGAACU	UUCGGAUGCAGAUAAACUGAG	92.7
si_117	HDAC6	825	GGAGGGUCCUUAUCGUAGAUU	UCUACGAUAAGGACCCUCCGG	91.9
si_118	HDAC6	1396	GGAGGUUCUUGUGAGAUCAAC	UGAUCUCACAAGAACCUCCCA	93.7
si_119	HDAC6	1516	AGUGCUACAGUCUCGCACAGG	UGUGCGAGACUGUAGCACUGG	86.8
si_120	HDAC6	2178	GCACAGGCUUCACCGUCAACG	UUGACGGUGAAGCCUGUGCCC	87.6
si_121	HDAC6	2433	GCUAUAACCUGACAUCCAUCU	AUGGAUGUCAGGUUAUAGCCA	85.7
si_122	HDAC6	2685	AGCGGAUGACCACACGAGAAA	UCUCGUGUGGUCAUCCGCUCA	87.3
si_123	HDAC6	3139	CGAGCUGAUCCAAACUCCUCU	AGGAGUUUGGAUCAGCUCGGU	85.5
si_124	HDAC6	3540	AGGUCUACUGUGGUCGUUACA	UAACGACCACAGUAGACCUGA	87.2
si_125	PARP1	189	AGCUCUAUCGAGUCGAGUACG	UACUCGACUCGAUAGAGCUUA	94.2
si_126	PARP1	648	CAGGCUGCUUUGUCAAGAACA	UUCUUGACAAAGCAGCCUGGA	95.3
si_127	PARP1	907	GAACAUCAAGGACGAGCUAAA	UAGCUCGUCCUUGAUGUUCCA	93.6
si_128	PARP1	1188	GAGAAAUCUCUUACCUCAAGA	UUGAGGUAAGAGAUUUCUCGG	96.9
si_129	PARP1	1863	GAACCAACUCCUACUACAAGC	UUGUAGUAGGAGUUGGUUCCU	95.1
si_130	PARP1	2578	GGUUGACAGAGAUUCUGAAGA	UUCAGAAUCUCUGUCAACCAC	94.6
si_131	PARP1	2683	GAUAGAGCGUGAAGGCGAAUG	UUCGCCUUCACGCUCUAUCUU	95.4
si_132	PARP1	3038	GAUCCUUCAGCUAACAUUAGU	UAAUGUUAGCUGAAGGAUCAG	97.1
si_133	LIG1	121	GCAGCGAAGUAUCAUGUCAUU	UGACAUGAUACUUCGCUGCAU	97.1
si_134	LIG1	260	GAGAGUGACUCUCCGGUGAAG	UCACCGGAGAGUCACUCUCGG	90.2
si_135	LIG1	705	CGACGGAAAGCGUUUCAGAGC	UCUGAAACGCUUUCCGUCGGG	94.1
si_136	LIG1	901	GGAUCCAUCUGGUUACAAUCC	AUUGUAACCAGAUGGAUCCAG	90.7
si_137	LIG1	1809	CCUGCGAAUACAAAUAUGACG	UCAUAUUUGUAUUCGCAGGUG	93.7
si_138	LIG1	2739	GGUUUAUUCGAGUCCGUGAAG	UCACGGACUCGAAUAAACCGA	92.2
si_139	LIG1	2801	UGUUUGUACCGGAAGCAAAGU	UUUGCUUCCGGUACAAACAGG	92.8
si_140	LIG1	2852	GGCUCUGACCCUGAAGAUACC	UAUCUUCAGGGUCAGAGCCUG	93.9
positive CTRL	CSNK2B	418	AAGACUACAUCCAGGACAAdTdT	UUGUCCUGGAUGUAGUCUUdTdT	91.3
negative CTRL	GFP		GACGUAAACGGCCACAAGUUC	ACUUGUGGCCGUUUACGUCGC
