# Supplementary material for: DSIR: Assessing the Design of Highly Potent siRNA by Testing a Set of Cancer-Relevant Target Genes
Source: PLoS One. 2012 Oct 30;7(10):e48057. doi: 10.1371/journal.pone.0048057 (PMC3484153; doi:10.1371/journal.pone.0048057)
Supplement: Table S3 — Features computed from the total set of siRNA sequences. siRNA_id: siRNA identifier; Target Length: full length in nucleotides; #Exon: number of exons in the target (as documented by the RefSeq division of the NCBI database, release 48); Target Position (in full-length): starting position of the region targeted by the siRNA (antisense strand); DSIR score: siRNA efficacy predicted by the DSIR computational model; %silencing (from dilution series): % silencing for each siRNA expressed as the percentage of residual non-cleaved mRNA relative to control, determined by the dilution series methods (see materials & methods and supplementary material); Accessibility (RNAplfold): probability of target accessibility, computed by the RNAplfold program; #Off-target: number of potential off-targets based on screening against RefSeq with a mismatch tolerance of 3; #Seqs: number of 3′UTR sequence regions matched; #Seed hit1: total number of seed sites (encompassing positions 2 to 8 of the guide strand) matching a 3′UTR sequence region only once; #Seed hit2: number of seed sites matching a 3′UTR sequence regions twice; #Seed hit3+: number of seeds matching a 3′UTR sequence regions three (or more) times; Location: part of the transcript region targeted (5′UTR, CDS or 3′UTR); polyN >4: indicates a sequence of four (or more) identical nucleotides in the guide strand; Target exon lengh siRNA: length of the exon targeted by the siRNA sequence; siRNA exon mapping: siRNA overlapping exon-exon junction target sites (0 for no overlap, 1 for overlap); %silencing (from statistical model):extinction values for each siRNA calculated using the statistical model (see supplementary material). (XLS) [file pone.0048057.s005.xls]

## Sheet: AllValues_DSIR_upd
Table S3: siRNA datasets, description and computed features (see materials and methods and legends for supplementary data)
siRNA_id	Target Length	#Exon	Target	Position (in full-length)	DSIR score	%silencing (from dilution series)	Accessibility (RNAplfold)	#Off-target	#Seqs (number of 3'UTR sequences matched)	#Seed hit1: number of seeds matching a 3'UTR sequence only one time.	#Seed hit2: number of seeds matching a 3'UTR sequence two time.	#Seed hit3+: number of seeds matching a 3'UTR sequence 3 time (or more)	Location	polyN >4	exon lengh	Targeted exon lengh	siRNA exon mapping	%silencing (from statistical model)
si_001	4082	15	HIF1A	2013	101.1	77.1	0.0975845	1	2615	2356	195	27	CDS	NA	434	434	0	84.2
si_002	4082	15	HIF1A	2362	99.2	75.8	0.0100378	1	3506	3118	287	47	CDS	NA	434	434	1	83.1
si_003	4082	15	HIF1A	2506	97.2	64.1	0.0936008	0	3744	3151	349	96	CDS	NA	127	127	0	72.5
si_004	4082	15	HIF1A	938	94.5	85.6	0.000696472	1	4963	4104	548	140	CDS	NA	203	203	0	91.1
si_005	4082	15	HIF1A	789	94	68.3	0.0161161	1	1125	1059	52	6	CDS	NA	113	113	0	76.3
si_006	4082	15	HIF1A	1243	90.9	75.7	0.255365	1	2018	1848	135	17	CDS	NA	148	148	0	82.9
si_007	4082	15	HIF1A	409	87.3	60.9	0.0295157	1	2648	2375	216	25	CDS	NA	191	191	0	69.2
si_008	4082	15	HIF1A	1593	86.9	63.2	0.326482	1	12382	7759	1650	1068	CDS	PolyU	287	287	0	71.4
si_009	4082	15	HIF1A	1017	85.2	85.1	0.0524294	4	4086	3379	455	113	CDS	NA	203	203	0	90.7
si_010	4082	15	HIF1A	1639	37.6	23.3	0.151538	1	650	620	NA	NA	CDS	NA	287	287	0	28.6
si_021	1128	7	CSNK2B	895	94.8	82.8	0.0012559	0	4046	3451	402	92	CDS	NA	231	231	1	84.4
si_022	1128	7	CSNK2B	80	91	59.6	0.298432	1	5524	4412	619	204	5UTR	NA	329	329	0	63.1
si_023	1128	7	CSNK2B	536	89.4	92.5	0.00317003	0	1810	1704	94	6	CDS	NA	116	116	0	93.7
si_024	1128	7	CSNK2B	1096	86.5	76.0	0.070236	0	5189	4470	522	91	3UTR	NA	231	231	0	80.4
si_025	1128	7	CSNK2B	899	85.9	88.7	0.00892494	0	1780	1647	103	14	CDS	NA	231	231	0	90.3
si_026	1128	7	CSNK2B	74	85.4	34.4	0.00301957	3	431	423	8	0	5UTR	NA	329	329	0	37.0
si_027	1128	7	CSNK2B	417	83.9	85.5	6.17782e-05	0	3598	3101	359	61	CDS	NA	103	103	0	87.5
si_028	1128	7	CSNK2B	1084	83.4	62.3	0.0836165	0	3440	3010	301	59	3UTR	NA	231	231	0	60.1
si_029	1128	7	CSNK2B	832	81.8	91.2	9.10628e-05	0	2012	1856	123	16	CDS	NA	190	190	0	92.4
si_030	1128	7	CSNK2B	967	81.7	91.6	0.00108261	0	294	293	1	0	CDS	NA	231	231	0	92.6
si_031	2732	13	CSNK2A1	391	99.4	90.8	0.0138432	4	5767	4415	712	277	CDS	PolyU	111	111	0	90.6
si_032	2732	13	CSNK2A1	780	97.6	83.6	0.0889609	3	1272	1215	47	5	CDS	NA	111	111	1	84.1
si_033	2732	13	CSNK2A1	641	96.8	92.2	0.0879138	3	267	264	3	0	CDS	NA	60	60	0	92.2
si_034	2732	13	CSNK2A1	415	91.9	63.7	0.00199831	4	2351	2138	172	19	CDS	NA	111	111	0	65.3
si_035	2732	13	CSNK2A1	881	88.3	91.2	0.00877729	4	3142	2771	272	47	CDS	NA	111	111	0	90.8
si_036	2732	13	CSNK2A1	1320	85.7	90.5	0.015839	3	3611	3167	348	43	CDS	NA	87	87	1	90.4
si_037	2732	13	CSNK2A1	1276	85.6	90.1	0.000438164	3	1803	1673	115	7	CDS	NA	87	87	0	89.6
si_038	2732	13	CSNK2A1	578	84.5	37.8	0.000492068	3	258	255	3	0	CDS	PolyU	102	102	1	39.1
si_039	2732	13	CSNK2A1	986	82.6	62.2	0.000478577	3	2187	2009	151	12	CDS	NA	102	102	0	66.1
si_040	2732	13	CSNK2A1	291	80.4	90.4	0.00799873	2	4139	3505	375	119	CDS	NA	209	209	0	90.3
si_041	1674	12	CSNK2A2	499	95.7	88.6	0.0504977	0	2473	2240	193	19	CDS	PolyA	51	51	1	85.1
si_042	1674	12	CSNK2A2	545	91.9	88.5	0.0270044	3	2858	2550	255	24	CDS	PolyA	60	60	1	85.3
si_043	1674	12	CSNK2A2	696	84.9	91.7	0.000468737	0	2674	2357	265	25	CDS	NA	111	111	0	88.2
si_044	1674	12	CSNK2A2	409	83.6	74.8	0.0191395	0	3253	2728	330	91	CDS	NA	102	102	0	69.6
si_045	1674	12	CSNK2A2	1330	83.6	80.3	0.00926117	0	870	815	49	3	3UTR	NA	447	447	0	76.0
si_046	1674	12	CSNK2A2	1272	83.1	86.4	0.0055881	0	870	801	61	4	3UTR	NA	447	447	0	82.8
si_047	1674	12	CSNK2A2	691	82	87.3	0.000145455	0	1339	1239	89	5	CDS	NA	111	111	0	84.1
si_048	1674	12	CSNK2A2	1259	81.5	87.6	0.00662786	1	51	49	2	0	3UTR	NA	447	447	0	84.7
si_049	1674	12	CSNK2A2	233	81.2	72.0	9.08429e-05	0	1682	1555	114	6	CDS	PolyC	112	112	1	68.0
si_050	1674	12	CSNK2A2	1464	80.3	90.1	0.00724493	0	1465	1389	70	3	3UTR	NA	447	447	0	87.6
si_051	3400	10	ERCC1	866	101.3	52.5	0.0054817	1	1539	1445	73	10	CDS	NA	72	72	0	45.6
si_052	3400	10	ERCC1	515	96.1	89.0	0.00951954	2	560	548	8	2	CDS	NA	104	104	0	80.4
si_053	3400	10	ERCC1	693	89.4	68.1	0.000138427	6	3478	3126	271	38	CDS	NA	77	77	0	58.1
si_054	3400	10	ERCC1	324	88.9	85.2	0.0557273	2	4988	4132	596	116	CDS	NA	216	216	0	77.4
si_055	3400	10	ERCC1	704	88.8	87.5	3.0712e-05	2	1417	1307	92	5	CDS	NA	77	77	0	79.0
si_056	3400	10	ERCC1	800	86.6	72.5	2.36499e-05	2	2875	2581	198	41	CDS	NA	100	100	0	63.6
si_057	3400	10	ERCC1	887	83	75.3	0.000183663	1	3229	2805	49	1	CDS	NA	72	72	0	65.5
si_058	3400	10	ERCC1	467	82.8	89.0	0.00362071	2	1625	1504	117	2	CDS	PolyC	104	104	0	80.5
si_059	3400	10	ERCC1	938	82.1	82.7	0.00904558	2	1576	1499	69	4	CDS	NA	69	69	0	75.0
si_061	2568	23	ERCC2	292	103.4	77.9	0.000498215	1	3568	3154	340	33	CDS	NA	114	114	0	74.1
si_062	2568	23	ERCC2	293	82.4	75.7	0.000710551	1	2283	2070	164	24	CDS	NA	114	114	0	71.5
si_063	2568	23	ERCC2	200	86.3	45.9	0.00123492	1	1113	1048	65	0	CDS	NA	78	78	1	43.7
si_064	2568	23	ERCC2	1352	80.2	34.7	0.00380696	0	346	343	3	0	CDS	NA	70	70	0	31.6
si_065	2568	23	ERCC2	1833	82.1	58.1	9.04077e-06	0	675	640	26	3	CDS	PolyC	73	73	1	53.8
si_066	2568	23	ERCC2	1968	92.1	22.6	0.000389157	1	7803	5763	1039	381	CDS	NA	144	144	0	25.3
si_067	2568	23	ERCC2	637	90.9	26.9	6.46892e-06	1	1900	1732	135	16	CDS	NA	124	124	0	22.8
si_068	2568	23	ERCC2	28	86.8	57.3	0.00149221	5	901	870	31	0	5UTR	NA	100	100	1	52.7
si_069	2568	23	ERCC2	22	82.4	60.0	0.000424342	6	2354	2133	181	19	5UTR	NA	100	100	1	54.4
si_070	2568	23	ERCC2	814	88.1	44.6	0.000686937	32	4720	3954	515	100	CDS	NA	97	97	0	40.5
si_071	2568	23	ERCC2	370	86.5	55.7	0.00150826	1	4182	3513	440	97	CDS	NA	117	117	1	54.5
si_072	2568	23	ERCC2	266	88	76.1	0.0289378	11	2310	1986	159	67	CDS	NA	114	114	1	71.4
si_073	2568	23	ERCC2	1033	85.2	67.6	0.00252854	11	483	475	8	0	CDS	NA	169	169	0	64.5
si_074	2568	23	ERCC2	816	83.2	73.4	0.0059929	43	3713	3250	341	59	CDS	NA	97	97	0	70.5
si_075	2568	23	ERCC2	1852	89.5	60.3	0.00913733	0	2954	2664	225	30	CDS	NA	71	71	1	59.0
si_076	2575	3	BCL2L1	816	91.9	65.9	0.00876174	0	1648	1527	107	7	CDS	NA	694	694	0	70.1
si_077	2575	3	BCL2L1	870	90.6	58.7	0.00242456	0	2068	1875	145	21	CDS	NA	694	694	0	62.6
si_078	2575	3	BCL2L1	738	84.6	73.7	0.00673786	0	2368	2122	183	31	CDS	NA	694	694	0	77.5
si_079	2575	3	BCL2L1	821	84.3	77.2	0.00449616	0	3139	2802	242	44	CDS	NA	694	694	0	81.0
si_080	2575	3	BCL2L1	432	93.4	80.6	0.000937822	2	3052	2653	290	50	CDS	NA	694	694	0	84.2
si_081	2575	3	BCL2L1	483	88.3	80.0	0.00584225	1	4438	3607	506	138	CDS	NA	694	694	0	83.6
si_082	2575	3	BCL2L1	477	81.5	43.5	0.00165706	4	315	309	6	0	CDS	NA	694	694	0	46.8
si_083	2575	3	BCL2L1	1213	89.1	74.2	0.00415135	1	3430	2914	320	61	3UTR	PolyA	1629	1629	0	78.4
si_084	2575	3	BCL2L1	2278	92.8	82.4	0.00399847	1	2788	2416	274	43	3UTR	NA	1629	1629	0	86.0
si_085	2575	3	BCL2L1	419	90.6	74.0	0.00491815	6	4904	3906	587	167	CDS	NA	236	236	0	78.0
si_086	2575	3	BCL2L1	168	97.9	47.4	0.0761	1	4029	3388	453	85	5UTR	PolyU	694	694	0	51.3
si_087	2575	3	BCL2L1	294	94	61.6	0.000120647	1	3897	3354	373	66	5UTR	NA	694	694	0	67.4
si_088	4099	29	HDAC6	514	100.5	57.0	0.000643485	1	3567	3107	327	50	CDS	NA	97	97	1	53.8
si_089	4099	29	HDAC6	174	100.2	71.6	0.00875974	0	444	436	8	0	CDS	NA	129	129	1	69.5
si_090	4099	29	HDAC6	355	99.9	67.5	0.000349113	0	3408	2958	280	73	CDS	NA	89	89	0	62.1
si_091	4099	29	HDAC6	3519	98.5	10.8	0.0137929	1	4244	3590	431	102	CDS	NA	147	147	1	6.5
si_092	4099	29	HDAC6	585	96	55.6	6.12126e-05	0	1985	1847	107	15	CDS	NA	97	97	0	51.2
si_093	4099	29	HDAC6	179	95.5	81.6	0.0571128	0	11520	7395	1570	942	CDS	NA	129	129	1	78.3
si_094	4099	29	HDAC6	1536	94.4	20.6	8.01432e-05	0	2527	2322	178	13	CDS	PolyU	169	169	0	16.0
si_095	4099	29	HDAC6	3867	94.3	34.8	0.00026659	0	9700	6460	1295	739	3UTR	PolyG	427	427	0	32.4
si_096	4099	29	HDAC6	1771	90.6	25.4	0.000247536	0	2264	2059	173	14	CDS	NA	169	169	0	18.9
si_097	4099	29	HDAC6	18	87.5	10.7	1.45764e-05	0	629	615	10	2	5UTR	PolyC	63	63	0	11.0
si_098	4099	29	HDAC6	4072	92	46.7	0.00223416	0	2503	2236	201	32	3UTR	NA	427	427	0	43.2
si_099	4099	29	HDAC6	2634	95.6	2.8	0.00255434	7	2812	2549	205	29	CDS	NA	677	677	0	1.4
si_100	4099	29	HDAC6	2630	88.5	44.2	0.00196104	0	1675	1573	71	13	CDS	NA	677	677	0	40.5
si_101	2568	23	ERCC2	84	90.4	59.6	0.00296235	1	1745	1611	116	8	CDS	NA	100	100	0	54.3
si_102	2568	23	ERCC2	276	85.6	75.3	0.0013865	1	311	308	3	0	CDS	NA	78	78	0	68.7
si_103	2568	23	ERCC2	493	85.9	2.9	0.00308509	1	2678	2434	212	14	CDS	NA	117	117	1	6.7
si_104	2568	23	ERCC2	601	93.9	74.2	0.0159992	1	232	232	0	0	CDS	NA	117	117	0	68.2
si_105	2568	23	ERCC2	728	86.3	67.2	0.00242082	1	2225	2013	168	20	CDS	NA	124	124	1	61.9
si_106	2568	23	ERCC2	833	94.8	51.1	2.77387e-05	1	1198	1156	38	2	CDS	NA	97	97	1	46.4
si_107	2568	23	ERCC2	1283	88.2	50.3	0.0169535	0	399	394	5	0	CDS	NA	70	70	0	40.0
si_108	2568	23	ERCC2	1561	90.6	69.8	0.00903437	0	3674	3312	372	38	CDS	NA	64	64	1	63.2
si_109	2568	23	ERCC2	1745	88.2	77.0	8.21978e-05	0	3789	3315	364	50	CDS	NA	93	93	0	70.8
si_110	2568	23	ERCC2	1912	90.2	64.8	0.00523667	0	3503	3082	294	61	CDS	NA	71	71	1	58.2
si_111	2568	23	ERCC2	2120	85	74.3	0.00521337	0	3578	3086	333	61	CDS	NA	144	144	0	66.4
si_112	2568	23	ERCC2	2284	89.5	71.4	1.77891e-05	1	1720	1579	108	16	CDS	NA	134	134	0	65.8
si_113	4099	29	HDAC6	172	91.9	91.8	0.00452097	0	123	123	0	0	CDS	NA	123	123	1	90.4
si_114	4099	29	HDAC6	356	95.4	88.4	0.000324919	1	1863	1710	131	10	CDS	NA	89	89	0	86.9
si_115	4099	29	HDAC6	592	91	75.6	0.00294658	0	254	254	0	0	CDS	NA	97	97	0	73.6
si_116	4099	29	HDAC6	609	92.7	80.8	0.051878	0	328	318	10	0	CDS	NA	97	97	1	78.8
si_117	4099	29	HDAC6	825	91.9	67.2	0.0298681	0	266	262	2	1	CDS	NA	69	69	1	65.4
si_118	4099	29	HDAC6	1396	93.7	64.9	0.00254327	0	2190	1970	160	20	CDS	NA	68	68	1	62.8
si_119	4099	29	HDAC6	1516	86.8	59.4	0.000752139	0	441	434	7	0	CDS	NA	169	169	0	56.3
si_120	4099	29	HDAC6	2178	87.6	73.2	0.00117142	0	381	375	6	0	CDS	NA	193	193	1	71.2
si_121	4099	29	HDAC6	2433	85.7	63.0	0.0186736	0	2296	2110	134	25	CDS	NA	175	175	0	60.7
si_122	4099	29	HDAC6	2685	87.3	59.6	0.0128094	0	459	448	11	0	CDS	NA	677	677	0	58.2
si_123	4099	29	HDAC6	3139	85.5	57.4	0.00334309	0	3045	2680	256	43	CDS	NA	677	677	0	55.5
si_124	4099	29	HDAC6	3540	87.2	62.7	9.00094e-05	0	277	275	2	0	CDS	NA	129	129	1	54.6
si_125	4001	23	PARP1	189	94.2	93.4	0.00115171	0	193	192	1	0	CDS	NA	291	291	0	94.0
si_126	4001	23	PARP1	648	95.3	89.0	0.000557682	0	1879	1757	122	0	CDS	NA	215	215	0	89.7
si_127	4001	23	PARP1	907	93.6	81.8	0.000812747	0	318	318	2	0	CDS	NA	117	117	0	83.1
si_128	4001	23	PARP1	1188	96.9	85.3	0.000843679	0	2409	2164	184	25	CDS	NA	148	148	0	86.4
si_129	4001	23	PARP1	1863	95.1	85.2	9.80035e-05	0	1627	150	110	4	CDS	NA	133	133	0	86.5
si_130	4001	23	PARP1	2578	94.6	86.6	0.000731135	0	4154	3531	399	99	CDS	NA	99	99	0	87.5
si_131	4001	23	PARP1	2683	95.4	88.7	7.86118e-05	0	434	431	3	0	CDS	NA	153	153	0	89.5
si_132	4001	23	PARP1	3038	97.1	83.2	0.00281588	0	4250	3483	499	124	CDS	NA	115	115	0	84.4
si_133	3083	28	LIG1	121	97.1	96.6	0.0459289	0	2212	2014	153	21	CDS	NA	74	74	1	92.2
si_134	3083	28	LIG1	260	90.2	94.8	4.20566e-06	0	478	467	7	2	CDS	NA	136	136	0	89.4
si_135	3083	28	LIG1	705	94.1	96.3	0.00122001	0	3338	2923	280	63	CDS	NA	123	123	0	91.5
si_136	3083	28	LIG1	901	90.7	95.8	0.0035566	0	1751	1619	100	15	CDS	NA	81	81	0	91.0
si_137	3083	28	LIG1	1809	93.7	97.1	0.0270805	0	5818	4471	699	269	CDS	NA	116	116	0	93.3
si_138	3083	28	LIG1	2739	92.2	93.9	0.00124181	0	651	622	27	1	CDS	NA	93	93	0	87.9
si_139	3083	28	LIG1	2801	92.8	94.0	0.0127395	0	2972	2657	244	34	CDS	NA	287	287	0	87.5
si_140	3083	28	LIG1	2852	93.9	45.2	0.0128362	0	3947	3362	385	97	CDS	NA	287	287	0	37.7
